# Supplementary material for: The Extracellular Vesicles of the Helminth Pathogen, Fasciola hepatica: Biogenesis Pathways and Cargo Molecules Involved in Parasite Pathogenesis
Source: Mol Cell Proteomics. 2015 Oct 20;14(12):3258–73. doi: 10.1074/mcp.M115.053934 (PMC4762619; doi:10.1074/mcp.M115.053934)
Supplement: Supplemental Data [file 10.1074_M115.053934_mcp.M115.053934-5.xls]

## Sheet: Samples View Report for Adult E
Supplementary table 2 - Identification of proteins within the soluble secretome of adult F. hepatica by LC-MS/MS
Protein	Accession Number	Unique peptides	% cover
Annexin	BN1106_s819B000364	11	0.382
Lysosomal pro-X carboxypeptidase	BN1106_s3518B000132	9	0.132
Cathepsin L1	BN1106_s8490B000026	8	0.11
Very low-density lipoprotein receptor	BN1106_s60B000536	8	0.0708
Glutathione S-transferase Mu 26	BN1106_s4479B000057	7	0.0857
Lysosomal Pro-X carboxypeptidase	BN1106_s1620B000120	7	0.138
Glutathione S-transferase Mu 29	BN1106_s3595B000059	6	0.1
Dihydrolipoamide dehydrogenase	BN1106_s8157B000032	6	0.15
Phosphatidylcholine-sterol acyltransferase (Lecithin-cholesterol acyltransferase)/ Phospholipase A	BN1106_s4998B000033	6	0.153
Uncharacterised	BN1106_s8038B000016	6	0.179
P-glycoprotein	BN1106_s2471B000098	6	0.0584
Glutamate dehydrogenase (NAD(P)+)	BN1106_s8641B000016	5	0.199
Yolk ferritin	BN1106_s709B000627	5	0.21
Glutamate dehydrogenase 1;Glutamate dehydrogenase (NAD(P)+)	BN1106_s5767B000030	5	0.167
Beta-galactosidase	BN1106_s5248B000014	5	0.0877
Annexin	BN1106_s945B000218	5	0.102
Cathepsin L1	BN1106_s7289B000014	4	0.218
Cathepsin L2	BN1106_s8098B000020	4	0.09
Secreted saposin-like protein SAP-3	BN1106_s10326B000017	4	0.295
Helminth defence molecule-1	BN1106_s2101B000084	4	0.444
Cathepsin A	BN1106_s1241B000264	4	0.0969
Fructose-bisphosphate aldolase	BN1106_s4469B000065	4	0.0902
Basement membrane-specific heparan sulfate proteoglycan core protein	BN1106_s25B000189	4	0.00377
Glutathione S-transferase sigma class	BN1106_s1081B000242	4	0.128
Fasciclin I-like protein	BN1106_s1995B000318	4	0.0497
Uncharacterised	BN1106_s1110B000106	4	0.151
Enolase	BN1106_s3227B000227	4	0.0492
Peroxiredoxin	BN1106_s1614B000280	3	0.186
Epididymal secretory protein E1 (Niemann Pick type C2 protein homolog)	BN1106_s7353B000023	3	0.134
Triosephosphate isomerase	BN1106_s3213B000041	3	0.111
Sphingomyelin phosphodiesterase	BN1106_s1285B000159	3	0.0581
Serpin B6 (Placental thrombin inhibitor)	BN1106_s122B000261	3	0.0973
Ferritin	BN1106_s3950B000041	3	0.205
Basement membrane-specific heparan sulfate proteoglycan core protein	BN1106_s2354B000024	3	0.0255
Thioredoxin	BN1106_s4026B000080	3	0.25
Uncharacterised	BN1106_s3001B000131	3	0.0889
Glutathione S-transferase Mu 27	BN1106_s7830B000018	3	0.155
Iron/zinc purple acid phosphatase-like protein	BN1106_s1079B000448	3	0.0795
Ornithine aminotransferase	BN1106_s398B000241	3	0.0488
Alpha 1 type IV collagen	BN1106_s176B000279	3	0.0115
Filamin	BN1106_s296B000186	3	0.0113
FH-KTM kunitz-type proteinase inhibitor	BN1106_s318B000274	2	0.233
Ubiquitin	BN1106_s6576B000103	2	0.333
Fatty acid binding protein (FABP_Fh2)	BN1106_s1228B000120	2	0.179
Cathepsin B4/5/7	BN1106_s13444B000002	2	0.22
Uncharacterised	BN1106_s6821B000024	2	0.0778
Hexokinase A	BN1106_s175B000200	2	0.0421
Cathepsin L5	BN1106_s3536B000078	2	0.0585
Legumain-3	BN1106_s4223B000091	2	0.0342
Myoglobin	BN1106_s284B000288	2	0.284
Lysosomal alpha-glucosidase	BN1106_s3173B000376	2	0.034
Branched-chain-amino-acid aminotransferase	BN1106_s676B000138	2	0.047
Thioredoxin-glutathione reductase	BN1106_s9271B000022	2	0.0909
Legumain 4/5	BN1106_s1861B000097	2	0.0565
DM9 domain-containing protein	BN1106_s5689B000026	2	0.273
Aspartate aminotransferase	BN1106_s4453B000140	2	0.0795
Leucine-rich transmembrane protein	BN1106_s2848B000228	2	0.0681
14-3-3 protein beta/alpha-1;Tyrosine 3-monooxygenase/tryptophan 5-monooxygenase activation protein	BN1106_s3904B000042	2	0.071
Cathepsin B6/8	BN1106_s793B000177	2	0.0671
Otoferlin	BN1106_s4840B000058	2	0.0528
Dipeptidylpeptidase 3	BN1106_s13034B000002	2	0.0381
Lysosome-associated membrane glycoprotein	BN1106_s1823B000148	2	0.149
Fasciclin I-like protein	BN1106_s1922B000120	2	0.0313
CD63 antigen;Tetraspanin	BN1106_s4560B000072	2	0.118
ABCB1	BN1106_s274B000296	2	0.017
EH domain-containing protein 1	BN1106_s2100B000128	2	0.0462
Cell polarity protein;Neurexin-1-alpha;Fibropellin-1	BN1106_s462B000766	2	0.0105
ER calcistorin;Protein disulfide-isomerase	BN1106_s2763B000063	2	0.0379
Cystatin-1	BN1106_s4651B000094	2	0.242
Iron/zinc purple acid phosphatase-like protein	BN1106_s1079B000449	2	0.0942
Estrogen-regulated protein EP45	BN1106_s4565B000032	2	0.037
