# Supplementary material for: The Extracellular Vesicles of the Helminth Pathogen, Fasciola hepatica: Biogenesis Pathways and Cargo Molecules Involved in Parasite Pathogenesis
Source: Mol Cell Proteomics. 2015 Oct 20;14(12):3258–73. doi: 10.1074/mcp.M115.053934 (PMC4762619; doi:10.1074/mcp.M115.053934)
Supplement: Supplemental Data [file 10.1074_M115.053934_mcp.M115.053934-6.xls]

## Sheet: Unique peptides
Supplementary table 3 - LC-MS/MS identification of proteins in different fractions of extracellular vesicles released by adult F. hepatica
		EV Fraction
		Lumen			Trypsin			NaHCO3			TX100/SDS
Protein	Accession Number	Unique peptides	% cover		Unique peptides	% cover		Unique peptides	% cover		Unique peptides	% cover
Legumain 4/5	BN1106_s1861B000097	14	0.412		7	0.278		12	0.235		0	0
Ubiquitin	BN1106_s6576B000103	4	0.689		0	0		2	0.644		2	0.644
ABCB1	BN1106_s274B000296	30	0.393		4	0.0641		2	0.0271		3	0.0361
Phosphodiesterase-nucleotide pyrophosphatase	BN1106_s1985B000403	9	0.242		0	0		4	0.164		3	0.0907
Cathepsin B-like	BN1106_s1772B000188	8	0.206		0	0		13	0.377		0	0
Tetraspanin-CD63 receptor	BN1106_s1657B000161	8	0.255		0	0		5	0.169		4	0.136
Annexin	BN1106_s819B000364	17	0.587		8	0.317		4	0.157		0	0
Uncharacterised	BN1106_s3001B000132	9	0.377		0	0		5	0.329		5	0.314
Peroxiredoxin	BN1106_s1614B000280	5	0.372		0	0		3	0.186		2	0.122
Cathepsin A	BN1106_s1241B000264	11	0.351		3	0.0847		7	0.191		0	0
Uncharacterised	BN1106_s8038B000016	11	0.453		0	0		4	0.202		7	0.287
Actin	BN1106_s2907B000133	10	0.288		11	0.348		4	0.119		0	0
Cathepsin B6/8	BN1106_s793B000177	7	0.233		2	0.134		5	0.192		0	0
Sphingomyelin phosphodiesterase	BN1106_s1285B000159	8	0.291		2	0.0988		6	0.247		0	0
Annexin	BN1106_s945B000218	8	0.173		2	0.0653		9	0.222		7	0.149
Putative major vault protein	BN1106_s7273B000042	15	0.219		0	0		8	0.129		0	0
Fer-1-related;Myoferlin;Dysferlin	BN1106_s3585B000136	14	0.157		0	0		0	0		11	0.111
Uncharacterised	BN1106_s4767B000028	5	0.493		0	0		2	0.0896		3	0.142
Cathepsin B-like	BN1106_s8462B000006	5	0.192		0	0		4	0.184		0	0
DM9 domain-containing protein	BN1106_s5689B000026	7	0.468		2	0.127		4	0.439		4	0.127
Tetraspanin	BN1106_s915B000136	8	0.226		0	0		2	0.0943		2	0.064
Cathepsin B4/5/7	BN1106_s13444B000002	6	0.68		0	0		6	0.68		0	0
Carbonic anhydrase	BN1106_s3009B000044	5	0.194		0	0		3	0.0997		3	0.0997
Propionyl-CoA carboxylase	BN1106_s1252B000359	0	0		17	0.225		3	0.0347		0	0
Uncharacterised	BN1106_s6821B000024	6	0.183		0	0		2	0.0928		4	0.147
Glutamate dehydrogenase (NAD(P)+)	BN1106_s5767B000030	7	0.321		5	0.189		6	0.261		0	0
Uncharacterised	BN1106_s440B000226	6	0.262		0	0		0	0		4	0.238
Cathepsin L1	BN1106_s8490B000026	7	0.198		0	0		5	0.166		0	0
BRO1 domain-containing protein BROX	BN1106_s2963B000136	9	0.233		0	0		0	0		6	0.152
Ferritin	BN1106_s3950B000041	6	0.287		0	0		3	0.164		5	0.257
Lysosomal Pro-X carboxypeptidase	BN1106_s1620B000120	6	0.118		0	0		4	0.0854		0	0
Heat shock protein 70	BN1106_s309B000234	3	0.0558		9	0.178		2	0.0388		3	0.0388
IST1 homolog	BN1106_s3747B000112	7	0.215		2	0.059		0	0		7	0.229
Uncharacterised	BN1106_s1110B000106	5	0.174		0	0		2	0.0772		2	0.0772
Leucine aminopeptidase	BN1106_s617B000566	8	0.283		0	0		6	0.219		0	0
Myoferlin;Fer-1-related;Dysferlin	BN1106_s2615B000090	10	0.162		0	0		0	0		8	0.108
20S proteasome subunit alpha 6	BN1106_s1579B000119	7	0.12		0	0		4	0.0753		0	0
Sodium potassium transporting ATPase alpha subunit	BN1106_s521B000167	12	0.17		0	0		0	0		0	0
Fructose-bisphosphate aldolase	BN1106_s4469B000065	9	0.426		2	0.0738		2	0.071		0	0
Otoferlin	BN1106_s3261B000048	8	0.0978		0	0		0	0		7	0.0725
Uncharacterised	BN1106_s114B000615	3	0.174		0	0		2	0.124		2	0.124
Proteasome beta 1 subunit	BN1106_s5855B000168	4	0.317		0	0		4	0.267		0	0
Proteasome catalytic subunit 3	BN1106_s6770B000051	6	0.213		0	0		5	0.228		0	0
Uncharacterised	BN1106_s440B000223	6	0.448		0	0		0	0		0	0
20S proteasome regulatory subunit beta	BN1106_s2242B000188	5	0.355		0	0		5	0.355		0	0
Proteasome subunit alpha	BN1106_s7720B000057	4	0.159		0	0		3	0.0969		0	0
Enolase	BN1106_s3227B000227	8	0.233		0	0		0	0		0	0
Niemann-Pick C1 protein	BN1106_s1498B000257	10	0.111		0	0		0	0		0	0
P-glycoprotein	BN1106_s2471B000098	8	0.102		0	0		0	0		3	0.0344
Chromatin modifying protein 1b;Vacuolar assembly/sorting protein D1D2-like protein	BN1106_s2316B000077	4	0.269		0	0		0	0		5	0.233
Secreted saposin-like protein SAP-3	BN1106_s10326B000017	3	0.341		0	0		4	0.432		0	0
T-cell immunomodulatory protein	BN1106_s92B000559	6	0.167		0	0		0	0		0	0
Merlin/moesin/ezrin/radixin	BN1106_s1300B000145	6	0.193		2	0.0364		0	0		2	0.0455
Plastin;Fimbrin;	BN1106_s1403B000129	3	0.0622		7	0.192		2	0.0466		0	0
Uncharacterised	BN1106_s263B000603	3	0.331		0	0		2	0.178		2	0.178
Leucine aminopeptidase	BN1106_s617B000567	4	0.4		0	0		4	0.4		0	0
Uncharacterised	BN1106_s1442B000167	4	0.541		0	0		0	0		0	0.18
Programmed cell death 6-interacting protein	BN1106_s1871B000313	6	0.0961		0	0		0	0		4	0.0544
Proteasome subunit alpha type	BN1106_s4981B000066	4	0.199		0	0		6	0.332		0	0
Uncharacterised	BN1106_s6720B000015	3	0.344		0	0		0	0		0	0
Yolk ferritin	BN1106_s709B000627	4	0.186		0	0		5	0.192		0	0
Glyceraldehyde 3-phosphate dehydrogenase	BN1106_s5174B000030	3	0.151		5	0.286		0	0		0	0
GLIPR1-like protein 1	BN1106_s4131B000138	4	0.269		0	0		0	0		0	0
Vacuolar protein sorting-associated protein	BN1106_s1437B000141	7	0.191		0	0		0	0		4	0.104
Proteasome subunit alpha type	BN1106_s3658B000104	5	0.443		0	0		4	0.314		0	0
20S proteasome subunit alpha 3	BN1106_s1639B000395	6	0.347		0	0		2	0.0896		0	0
Myoglobin	BN1106_s284B000287	4	0.248		0	0		3	0.134		2	0.127
Chmp1 (Chromatin modifying protein) (Charged multivesicular body protein)	BN1106_s2655B000264	3	0.169		0	0		0	0		4	0.186
Lysosomal pro-X carboxypeptidase	BN1106_s3518B000132	4	0.094		2	0.06		3	0.074		0	0
Glucose-transporter	BN1106_s584B000350	5	0.183		0	0		0	0		2	0.0514
Syntenin-1	BN1106_s4740B000062	4	0.281		0	0		0	0		3	0.0839
Proteasome (Prosome, macropain) subunit, alpha	BN1106_s1259B000205	4	0.149		0	0		3	0.149		0	0
Rab-protein 8	BN1106_s258B000276	6	0.422		0	0		0	0		2	0.122
Leucine aminopeptidase	BN1106_s7079B000034	5	0.222		0	0		2	0.0811		0	0
CD63 antigen;Tetraspanin	BN1106_s4560B000072	4	0.136		0	0		2	0.0818		0	0
Alpha-actinin	BN1106_s4069B000247	4	0.0648		4	0.0492		0	0		0	0
Uncharacterised	BN1106_s4767B000027	4	0.39		0	0		0	0		2	0.132
Uncharacterised	BN1106_s4413B000122	3	0.0963		0	0		4	0.112		0	0
20S proteasome subunit beta 2	BN1106_s2284B000154	4	0.653		0	0		4	0.653		0	0
Charged multivesicular body protein 5	BN1106_s6543B000070	2	0.106		0	0		0	0		5	0.174
Calmodulin-like protein	BN1106_s678B000118	0	0		0	0		2	0.11		0	0
Lysosomal alpha-mannosidase	BN1106_s666B000200	5	0.0723		0	0		3	0.05		0	0
Cathepsin L2	BN1106_s8098B000020	4	0.175		0	0		0	0		0	0
Annexin	BN1106_s3266B000046	6	0.139		0	0		0	0		0	0
FH-KTM kunitz-type proteinase inhibitor	BN1106_s318B000274	4	0.74		0	0		0	0		0	0
T-cell immunomodulatory protein	BN1106_s92B000560	7	0.37		0	0		0	0		0	0
Gelsolin;Severin	BN1106_s2349B000188	3	0.125		3	0.0868		2	0.0764		0	0
Thioredoxin	BN1106_s4026B000080	4	0.298		0	0		3	0.298		2	0.183
Uncharacterised	BN1106_s551B000321	3	0.0836		0	0		0	0		3	0.0805
Syntenin-1	BN1106_s390B000196	4	0.161		0	0		0	0		0	0
14-3-3 protein beta/alpha-1;Tyrosine 3-monooxygenase/tryptophan 5-monooxygenase activation protein	BN1106_s3904B000042	5	0.172		0	0		0	0		2	0.0656
Venom allergen-like (VAL) 7 protein	BN1106_s2878B000056	4	0.131		0	0		0	0		0	0
Vacuolar proton atpases	BN1106_s18772B000008	8	0.507		0	0		0	0		0	0
Uncharacterised	BN1106_s6006B000040	2	0.0678		0	0		0	0		0	0
Lysosomal acid phosphatase	BN1106_s1287B000154	3	0.0578		0	0		0	0		0	0
Beta-1,4-galactosyltransferase	BN1106_s741B000214	6	0.201		0	0		0	0		0	0
Glutamine synthase	BN1106_s2400B000186	3	0.0735		3	0.0837		3	0.0735		0	0
Uncharacterised	BN1106_s5172B000090	2	0.076		0	0		0	0		0	0
Cathepsin L1	BN1106_s10332B000011	3	0.0769		0	0		3	0.0769		0	0
Multi-domain cystatin cys1	BN1106_s1612B000138	5	0.0409		0	0		2	0.0165		0	0
Uncharacterised	BN1106_s263B000609	0	0		0	0		4	0.281		0	0
Uncharacterised	BN1106_s216B000184	7	0.276		0	0		0	0		0	0
Inositol transporter	BN1106_s3611B000052	7	0.105		0	0		0	0		0	0
Propionyl-CoA carboxylase beta chain	BN1106_s1551B000468	3	0.0947		0	0		3	0.0903		0	0
Hexokinase A	BN1106_s175B000200	4	0.126		0	0		0	0		2	0.0421
Ras-related protein Rab-11B	BN1106_s844B000259	6	0.293		0	0		0	0		0	0
Malic enzyme	BN1106_s233B000262	0	0		6	0.153		0	0		0	0
Pleckstrin homology domain-containing family B	BN1106_s5751B000130	3	0.217		0	0		0	0		0	0
N-acetylmuramoyl-L-alanine amidase;Peptidoglycan-recognition protein	BN1106_s924B000330	5	0.046		0	0		0	0		0	0
Uncharacterised	BN1106_s5246B000010	2	0.299		0	0		0	0		0	0
Cubilin	BN1106_s9797B000034	2	0.121		0	0		0	0		0	0
Ras-like GTP-binding protein Rho1	BN1106_s1908B000177	3	0.161		0	0		0	0		2	0.104
Otoferlin	BN1106_s4840B000058	3	0.0972		0	0		0	0		2	0.0611
20S proteasome subunit alpha	BN1106_s4981B000065	2	0.216		0	0		2	0.279		0	0
Uncharacterised	BN1106_s3381B000140	0	0		0	0		2	0.143		0	0
Proteasome subunit alpha type	BN1106_s12550B000010	2	0.47		0	0		0	0		0	0
Polypeptide N-acetylgalactosaminyltransferase 10	BN1106_s1334B000257	3	0.093		0	0		0	0		0	0
Apoferritin	BN1106_s1002B000239	3	0.171		0	0		0	0		0	0
Phospholipid-translocating ATPase	BN1106_s435B000242	3	0.0587		0	0		0	0		3	0.0587
Glutathione S-transferase sigma class	BN1106_s1081B000242	3	0.145		0	0		2	0.103		0	0
Epididymal secretory protein E1 (Niemann Pick type C2 protein homolog)	BN1106_s20469B000004	2	0.282		0	0		2	0.282		0	0
Anoctamin	BN1106_s1581B000120	3	0.0274		0	0		0	0		0	0
V-type H+-transporting ATPase subunit I	BN1106_s4862B000066	3	0.071		0	0		0	0		0	0
Uncharacterised	BN1106_s11605B000010	4	0.292		0	0		0	0		0	0
Uncharacterised	BN1106_s1110B000105	3	0.142		0	0		0	0		0	0
Ras-related protein Ral-A	BN1106_s637B000246	2	0.119		0	0		0	0		2	0.125
Uncharacterised	BN1106_s4114B000108	4	0.388		0	0		0	0		0	0
Uncharacterised	BN1106_s502B000345	5	0.116		0	0		0	0		0	0
Uncharacterised	BN1106_s3001B000131	3	0.0635		0	0		0	0		0	0
Amino acid permease	BN1106_s1490B000080	2	0.113		0	0		0	0		0	0
SH3-domain GRB2-like endophilin	BN1106_s335B000427	2	0.2		0	0		0	0		0	0
Proteasome subunit alpha type	BN1106_s9050B000016	0	0		0	0		2	0.355		0	0
Uncharacterised	BN1106_s1074B000200	2	0.198		0	0		0	0		0	0
Cystatin-1	BN1106_s4651B000094	2	0.212		0	0		0	0		0	0
Uncharacterised	BN1106_s739B000132	0	0		0	0		0	0		2	0.131
Loss of heterozygosity 11 chromosomal region 2 gene A protein homolog;vacuolar protein sorting 26, vps26;von Willebrand factor A domain-containing protein 5A	BN1106_s1191B000313	2	0.0432		0	0		0	0		2	0.0401
Vacuolar protein sorting-associated protein VTA1	BN1106_s2858B000111	2	0.0697		0	0		0	0		2	0.0697
Glutamate dehydrogenase (NAD(P)+)	BN1106_s8641B000016	2	0.0796		0	0		0	0		0	0
Rab-protein 8	BN1106_s1172B000096	2	0.293		0	0		0	0		0	0
LAMA-like protein 2;phospholipase B-like 2	BN1106_s1597B000141	2	0.0687		0	0		0	0		0	0
Natterin-4;DM9 domain-containing protein	BN1106_s586B000374	2	0.239		0	0		0	0		0	0
Synaptotagmin	BN1106_s3353B000056	3	0.0888		0	0		0	0		0	0
Otoferlin;Fer-1-like protein	BN1106_s3428B000062	2	0.125		0	0		0	0		0	0
Retinol dehydrogenase	BN1106_s2277B000049	0	0		0	0		0	0		2	0.074
Cathepsin L1	BN1106_s7289B000014	2	0.181		0	0		0	0		0	0
Uncharacterised	BN1106_s10667B000018	3	0.291		0	0		0	0		0	0
Cytosolic malate dehydrogenase	BN1106_s1459B000183	0	0		3	0.128		0	0		0	0
Acylaminoacyl-peptidase	BN1106_s3345B000120	4	0.0656		0	0		0	0		0	0
Sodium/potassium-transporting ATPase subunit beta	BN1106_s3547B000116	3	0.173		0	0		0	0		0	0
Tubulin beta	BN1106_s55B000372	0	0		3	0.079		0	0		0	0
Vacuolar H ATPase	BN1106_s2593B000233	3	0.157		0	0		0	0		0	0
Acetylcholinesterase	BN1106_s903B000404	3	0.0746		0	0		0	0		0	0
Cation chloride cotransporter	BN1106_s639B000758	2	0.0226		0	0		0	0		0	0
Endoplasmin	BN1106_s1277B000102	2	0.00808		0	0		0	0		0	0
Charged multivesicular body protein 2A	BN1106_s912B000169	2	0.176		0	0		0	0		0	0
Cationic amino acid transporter	BN1106_s2234B000252	3	0.0708		0	0		0	0		0	0
Saposin-like protein	BN1106_s7521B000031	2	0.455		0	0		0	0		0	0
Phosphodiesterase-nucleotide pyrophosphatase	BN1106_s1596B000265	2	0.152		0	0		0	0		0	0
Guanine nucleotide-binding protein G(I) alpha	BN1106_s378B000162	2	0.0734		0	0		0	0		0	0
Vesicle-associated membrane protein 7	BN1106_s171B000376	2	0.146		0	0		0	0		0	0
Lysosome-associated membrane glycoprotein	BN1106_s2489B000362	2	0.079		0	0		0	0		0	0
ATPase, H+ transporting, lysosomal accessory protein 1	BN1106_s3321B000106	2	0.13		0	0		0	0		0	0
Annexin	BN1106_s500B000161	0	0		0	0		0	0		2	0.0655
Cathepsin L5	BN1106_s6354B000017	2	0.0806		0	0		0	0		0	0
N-acetyl galactosaminidase, alpha	BN1106_s1241B000260	0	0		0	0		2	0.0295		0	0
CD63 antigen;Tetraspanin	BN1106_s2421B000086	2	0.159		0	0		0	0		0	0
Leishmanolysin homolog	BN1106_s4445B000034	2	0.0464		0	0		0	0		0	0
Guanine nucleotide-binding protein subunit beta;	BN1106_s1568B000271	2	0.0617		0	0		0	0		0	0
AP-1 complex subunit beta-1 (Adapter-related protein complex 1 beta-1 subunit)	BN1106_s29B000536	2	0.0471		0	0		0	0		0	0
Transmembrane protein	BN1106_s1378B000208	2	0.112		0	0		0	0		0	0
Sphingomyelin phosphodiesterase	BN1106_s3568B000138	2	0.0679		0	0		0	0		0	0
Lipopolysaccharide-induced tumor necrosis factor-alpha factor homolog	BN1106_s3714B000093	2	0.126		0	0		0	0		0	0
Lysosomal protein NCU-G1-B	BN1106_s1029B000156	2	0.0728		0	0		0	0		0	0
Endoglycoceramidase	BN1106_s785B000163	2	0.088		0	0		0	0		0	0
FH-KTM kunitz-type proteinase inhibitor	BN1106_s8826B000029	2	0.559		0	0		0	0		0	0
ATP synthase subunit alpha	BN1106_s4332B000087	0	0		0	0		2	0.0393		0	0
Chloride channel protein;H(+)/Cl(-) exchange transporter 7	BN1106_s2830B000084	2	0.0338		0	0		0	0		0	0
Tetraspanin	BN1106_s2421B000084	2	0.0772		0	0		0	0		0	0
Transmembrane protein C2orf18-like protein	BN1106_s2916B000225	2	0.0752		0	0		0	0		0	0
Chaperonin containing tcp1	BN1106_s1242B000159	0	0		2	0.0619		0	0		0	0
Host proteins
Alpha S1 casein	gi|159793191	7	0.345		5	0.209		5	0.252		0	0
Uncharacterized protein LOC524810	gi|326937675	5	0.177		0	0		5	0.193		2	0.0472
Alpha-S2-casein	gi|27806963	5	0.288		0	0		2	0.0991		0	0
Immunoglobulin J chain precursor	gi|32401410	2	0.159		0	0		2	0.146		0	0
Immunoglobulin lambda-like polypeptide 1	gi|139948632	3	0.14		0	0		0	0		0	0
Immunoglobulin kappa light chain constant region	gi|343482369	2	0.472		0	0		0	0		0	0
Immunoglobulin lambda light chain constant region 3	gi|343197026	2	0.17		0	0		0	0		0	0
Acylamino-acid-releasing enzyme	gi|134085703	2	0.0575		0	0		0	0		0	0
Immunoglobulin gamma 1 heavy chain constant region	gi|91982959	0	0		0	0		2	0.109		0	0
